# Supplementary material for: Changes in Physical Activity Patterns Due to the Covid-19 Pandemic: A Systematic Review and Meta-Analysis
Source: Int J Environ Res Public Health. 2022 Feb 16;19(4):2250. doi: 10.3390/ijerph19042250 (PMC8871718; doi:10.3390/ijerph19042250)
Supplement: Supplementary file 1 [file ijerph-19-02250-s001.zip]

Archive with 1 entries (1 files):
- ijerph-1541260-supplementary.pdf
